# Supplementary material for: Improving Boron and Molybdenum Use Efficiencies in Contrasting Cultivars of Subirrigated Greenhouse-Grown Pot Chrysanthemums
Source: Plants (Basel). 2023 Jun 16;12(12):2348. doi: 10.3390/plants12122348 (PMC10303127; doi:10.3390/plants12122348)
Supplement: Supplementary file 1 [file plants-12-02348-s001.zip]

Archive with 1 entries (1 files):
- plants-2414514-supplementary.pdf
